# Supplementary material for: Enhancing β-Galactosidase Performance for Galactooligosaccharides Preparation via Strategic Glucose Re-Tunneling
Source: Int J Mol Sci. 2024 Nov 16;25(22):12316. doi: 10.3390/ijms252212316 (PMC11594752; doi:10.3390/ijms252212316)
Supplement: Supplementary file 1 [file ijms-25-12316-s001.zip]

Archive with 1 entries (1 files):
- ijms-3250811-supplementary.pdf
